# Supplementary material for: A Proteomic Approach for Understanding the Mechanisms of Delayed Corneal Wound Healing in Diabetic Keratopathy Using Diabetic Model Rat
Source: Int J Mol Sci. 2018 Nov 18;19(11):3635. doi: 10.3390/ijms19113635 (PMC6274742; doi:10.3390/ijms19113635)
Supplement: Supplementary file 1 [file ijms-19-03635-s001.zip]

Archive with 3 entries (2 files):
- ijms-385001 supplementary/
- ijms-385001 supplementary/Supplementary Figure.pptx
- ijms-385001 supplementary/Supplementary Table S1.docx
